# Supplementary material for: Cultivated St. John’s Wort Flower Heads Accumulate Tocotrienols over Tocopherols, Regardless of the Year of the Plant
Source: Plants (Basel). 2025 Mar 9;14(6):852. doi: 10.3390/plants14060852 (PMC11945684; doi:10.3390/plants14060852)
Supplement: Supplementary file 1 [file plants-14-00852-s001.zip]

Archive with 1 entries (1 files):
- plants-3506306-supplementary.pdf
